# Supplementary material for: Effects of eHealth Interventions on 24-Hour Movement Behaviors Among Preschoolers: Systematic Review and Meta-Analysis
Source: J Med Internet Res. 2024 Feb 21;26:e52905. doi: 10.2196/52905 (PMC10918543; doi:10.2196/52905)
Supplement: Multimedia Appendix 8 [file jmir_v26i1e52905_app8.xlsx]

## Sheet: Sheet1
Table S1. Summary of intervention details in the included studies
No	Author, year	Gender proportion (%)	Guardians' demographic information	Primary outcomes	Secondary outcomes	Aims
1	Andersen 2020	boys: 43%, girls: 57 %	NR	Physical activity (min/day), sedentary behavior, percentage of childrenmeeting the PA recommendations of ≥60 min of MVPA per day, physical activity level	NA	The study aims to examine the potential of a staff-led and expert-supported intervention to increase children’s PA level and reduce sedentary time withinthe ECEC setting compared to standard care.
2	DelisleNystrom 2018	boys: 53.6% (n= 141), girls: 46.4 % (n= 122).	Parents: mother's age(I:36.1 ± 4.1， C: 35.5 ± 4.4), mother's BMI(I: 24.5 ± 4.3, C:23.9 ± 4.2), mother's education (% of University degree )(I: 76%, C: 69%); fathor's age(I:38 ± 5.1， C: 38.1 ± 4.7), fathor's BMI(I: 25.3 ± 3.2, C:25.4 ± 3.6), fathor's education (% of University degree )(I: 62%, C: 55%)	fat mass index (FMI)	Intakes of fruits, vegetables, candy, and sweetened beverages, as well as time spent sedentary and in moderate-to-vigorous physical activity (MVPA)	The aim of this study was to investigate if the MINISTOP intervention: (i) improved FMI and (ii) had a maintained effect on a composite score 12-months after baseline measurements.
3	Nyström 2017	boys:54.3%(n=170), girls: 45.7% (n=143)	Parents: mother's age(I:36.10 ± 4.1， C: 35.2 ± 4.4), mother's BMI(I: 24.8 ± 4.5, C:23.9 ± 4.2), mother's education (% of University degree )(I: 74%, C: 68%); fathor's age(I:38.1 ± 5.1, C: 38.1 ± 5.3), fathor's BMI(I: 25.3 ± 3.4, C:25.6 ± 3.6), fathor's education (% of University degree )(I: 59%, C: 55%)	fat mass index (FMI)	Intakes of fruits, vegetables, candy, and sweetened beverages, as well as time spent sedentary and in moderate-to-vigorous physical activity (MVPA)	This trial aimed to reduce body fat (primary outcome) and to improve the intake of fruits, vegetables, candy, and sweetened beverages and the amount of time spent sedentary and in moderate-to-vigorous physical activity (MVPA) (secondaryoutcomes) in 315 healthy Swedish children aged 4.5 y.
4	Haines 2013	boys: 52.3% (n=58), girls: 47.7% (n=53)	Parents and household: maternal BMI(I: 27 ± 5.8, C:28.7 ± 6.4), education level (% of University degree )(I: 48.1%, C: 43.4%), household income (55.1% < US $20,000)	eating meals together as a family, child’s sleep duration, child’s TV viewing time, and presence of a TV in the room where the child slept.	BMI	The purpose of this study was to assess the extent to which a home-based intervention, compared with a mailed control condition focused on healthful development, resulted in improvements in household routines that may be preventive of childhood overweight and obesity among racial/ethnic minor_x0002_ity and low-income families with children aged 2 to 5 years.
5	Ling 2018	boys: 36.2% (n=25), girls: 63.8% (n=44)	Caregivers: female (95.7%), age(28.7 ± 5.5), education level (4.3 % of University degree ), annual family income(72.5% < US $20,000)	feasibility and acceptability of using Facebook in an intervention; preliminary efficacy of the intervention on preschoolers’ BMI z score, waist circumference (WC), fruit and vegetable intake, accelerometer-measured MVPA, and screen time, and caregivers’ BMI, fruit and vegetable intake, accelerometermeasured MVPA, and psychosocial factors, including knowledge, feeding skill, self-efficacy, and pa…	NA	The objectives of this study were to (a) determine the feasibility and acceptability of using Facebook in an intervention with Head Start caregivers and (b) explore the preliminary efficacy of the intervention on preschoolers’ BMI z score, waist circumference (WC), fruit and vegetable intake, accelerometer-measured MVPA, and screen time, and caregivers’ BMI, fruit and vegetable intake, accelerome…
6	Downing 2018	boys: 45.6% (n=26), girls: 54.4% (n=31)	Parents: mother (n=26, 100%), age-M(SD): {I: 36.1 (3.9), C: 34.1 (3.7)}, education level (n= 41, 83.67 % of University degree or higher)	feasibility of the intervention	changes in child sedentary behaviors (objectively assessed sitting time, and parent proxy-reported screen time) and potential mediators.	The objective of this study was to test the feasibility and efficacy of a parent-focused, predominantly text message–delivered intervention to support parents to reduce the amount of time their children spend in sedentary behavior.
7	Yoong 2019	boys: 57.9% (n=44), girls: 42.1% (n=32)	Parents: mother (n=64, 84.2%), age(n=50, 65.8% of aging 30-39 years), education level (n= 29, 38.2 % of University degree)	changes in child MVPA (objectively assessed) and child total sleep duration per day.	feasibility of the intervention	To describe the potential effect of an intervention to increase sleep on young children’s (3–6 years) moderate to vigorous PA (MVPA) and total PA. To determine adherence to the intervention, impact on sleep duration as well as feasibility, uptake and acceptability was also assessed.
8	Hoffman 2020	boys: 38.6% (n=22), girls: 61.4% (n=35)	Teachers: (I:11, C:14), female: 100%, age-M(SD): {I: 40.7 (9), C: 45.9 (13.2)}, education level (n= 5, 40 % of University degree or higher), years of teaching experience-M(SD): {I: 13.4 (5.9), C: 20.4 (14.3)}	children’s MVPA during school hours and the impact of WE PLAY on teacher outcomes.	NA	To examine differences in children’s MVPA during school hours between a group of children whose teachers received WE PLAY training and a comparison group that did not. A secondary purpose was to examine the impact of WE PLAY on teacher outcomes.
9	Marsh 2020	NR	Parents: mother (n=53, 98.1%)	Screen time, Family meal frequency, parental feeding practices, sleep outcomes, Household chaos	NA	To examine the effect of a 3PS programme on promoting routines around healthy lifestyle behaviours, including sleep, limited screen use, and family meals, within the context of positive, reciprocal parent-child interactions.
10	Barkin 2018	boys: 64.6% (n=394), girls: 35.4% (n=216)	Parents: mother (n=586, 96.7%), age-M(SD): {I: 32.5 (6.2), C: 31.6 (5.8)}, education level (n= 236, 38.7 % of high school graduate), household income(n= 346, 56.7% < US $24,999)	child BMI trajectory	Dietary Intake, Physical Activity (sedentary time, moderate to vigorous physical activity time), community center use	To test the effect of a multicomponent behavioral intervention on child body mass index (BMI, calculated as weight in kilograms divided by height in meters squared) growth trajectories over 36 months among preschool-age children at risk for obesity.
11	Byun 2018	boys: I: 51%, C:45.6% , girls: I: 49%, C: 54.4%.	Parents: education level (I: 56.8 % of University degree or higher, C: 22.2 % of University degree or higher)	children's physical activity, sedentary behavior and feasibility of the intervention	NA	To evaluate the feasibility and the effectiveness of an intervention that employed a wearable device-based, real-time PA monitoring system and teacher-regulated strategies to promote physical activity in preschool-aged children attending childcare centers.
12	Zeng 2023	boys: 50% (n=17), girls: 50% (n=17)	NR	Executive function	Sedentary behavior and physical activity levels	This randomized crossover trial was to evaluate the preliminary effects of an educational exergaming program (LeapTV™) versus usual practice on preschool children’s executive function (EF), sedentary behavior (SB), and physical activity (PA).
13	Alexandrou 2023	boys: I: 47.3%, C:53.8% , girls: I: 52.7%, C: 46.2%.	Parents: mother (n=428, 78.8%), age-M(SD): {I: 34 (4.9), C: 34.1 (5.1)}, education level (I: 64.4 % of University degree or higher, C: 60.3 % of University degree or higher)	parent-reported children’s intake of fruits, vegetables, sweet and savory treats, sweet drinks, as well as time spent in MVPA and screen time	Children’s BMI and PSE for supporting healthy lifestyle behaviors (healthy diet, adequate physical activity, limiting screen time) in their children.	To evaluate the efectiveness of a 6-month parent-oriented mHealth intervention (MINISTOP 2.0 app), embedded in the routine services of Swedish primary child health care, on: 1) children’s intake of fruits, vegetables, sweet and savory treats, sweet drinks, and time spent in moderate-to-vigorous physical activity (MVPA) and screen time (primary outcomes). 2) parental self-efcacy (PSE) for promotin…
14	Garrison 2012*	boys: I: 55%, C:54% , girls: I: 45%, C: 46%.	Parents: education level (I: 36 % of University degree or higher, C: 38 % of University degree or higher)	frequency of sleep-onset latency, repeated night wakings, nightmares, difficulty waking in the morning, and daytime tiredness.	NA	To examine if an intervention targeting healthy media use can improve sleep in preschool-aged children.
15	Sun 2017*	boys: 53.1% , girls: 46.9%	Mother: The mean age was 36 (SD = 4.9) years, and the mean number of years of education was 13 (SD = 3.5) years.	BMI, Waist circumference, environmental factors and family eating behaviors, Mothers self-reported child-feeding behaviors, Maternal Self-Efficacy	NA	To assess the feasibility and impact of a family-centered, technology-based intervention to improve the health behaviors of low-income, overweight, or obese Chinese mothers and their children.
16	Fu 2018*	boys: 47.7% (n=31), girls: 52.3% (n=34)	NR	Physical activity, Body mass index, Enjoyment, Motor competence.	NA	To examine the effect of an exergaming program on physical activity, motor competence, and enjoyment in preschool children.
17	Gao 2019*	boys: 50% (n=16), girls: 50% (n=16)	NR	Energy Expenditure, cardiovascular fifitness, body mass index, and cognitive flexibility	NA	This study’s purpose was to examine the effects of a home-based educational exergaming intervention on urban preschool children’s EE, cardiovascular fifitness, body mass index, and cognitive flexibility compared to the usual daily practice (control) in a randomized controlled trial.
18	Trost 2020*	boys: 50% (n=17), girls: 50% (n=17)	NR	Movement competence	Child physical activity, Parental support for physical activity	To evaluate the effectiveness of the Moovosity™ programme, a novel digital application to increase FMS proficiency in pre_x0002_school-aged children. As a secondary aim, the impact of Moovosity™ on child physical activity levels and parental support for physical activity was examined.
19	Yarimkaya 2022*	boys: 66.7% (n=28), girls: 33.3% (n=14)	Parents: mother (n=30, 71.43%), age-M(SD): {I: 35.95 (4.82), C: 36.19 (7.35)}, education level (n= 11, 26.2 % of university or higher)	physical activity	NA	To investigate the effects of WhatsApp-delivered physical activities on the physical activity level of children with ASD
	* represent studies that were excluded in the meta-analysis.
