# Supplementary material for: Effects of eHealth Interventions on 24-Hour Movement Behaviors Among Preschoolers: Systematic Review and Meta-Analysis
Source: J Med Internet Res. 2024 Feb 21;26:e52905. doi: 10.2196/52905 (PMC10918543; doi:10.2196/52905)
Supplement: Multimedia Appendix 9 [file jmir_v26i1e52905_app9.xlsx]

## Sheet: Table S2a.PA outcomes-baseline
Table S2 Physical Activity Outcome Data from included studies.
No	Author, year	Self-report or Objective measure of PA	PA measurement tool	Measuring position	Measuring duration	Epoch length	Cut offs	Intervention duration	Assessment timepoints	PA intensity	Units of measurement	Analysis smaple size		Intervention group: Baseline PA		Intervention group: Post-intervention PA		Control group: Baseline PA		Control group: Post-intervention PA
												Baseline	Post-intervention	Mean	SD	Mean	SD	Mean	SD	Mean	SD
1	Andersen 2020	Objective	ActiGraph GT3X+ accelerometers	left hip	5 consecutive days (Monday morning to Friday afternoon)	15s, reintegrated to 60s	Butte et al. (2014), sedentary behaviour (sedentary time) was defined as ≤239 counts, light intensity PA was defined as 240 to 2119 counts, MVPA was defined as 2120 to 4449 counts, and any amount above 4450 was considered vigorous or very vigorous intensity PA.	4 months	Baseline: Sep 2015, Post-intervention: May 2016.	LPA	min/day	111 (I:64, C:47)	101 (I:60, C:41)	160	26	171	24	168	24	167	23
								4 months	Baseline: Sep 2015, Post-intervention: May 2016.	MVPA	min/day	111 (I:64, C:47)	101 (I:60, C:41)	58	20	74	24	58	21	66	23
2	DelisleNystrom 2018	Objective	ActiGraph wGT3x-BT accelerometer	non-dominant wrist	7 consecutive days	NR	Chandler et al.	12 months	Post-intervention finished: October 2015.	MVPA	min/day	263 (I:133, C:130)	263 (I:133, C:130)	101	26			100	26
3	Nystrom 2017	Objective	ActiGraph wGT3x-BT accelerometer	non-dominant wrist	7 consecutive days	NR	Chandler et al.	6 months	NR	MVPA	min/day	313 (I:155, C:158)	281(I: 143, C:138)	101	26			100	25
4	Ling 2018	Objective	ActiGraph GT3X+ accelerometer	right hip	7 consecutive days	NR	sedentary (≤37 counts/15 s), light (38-419), moderate (420-841), and vigorous (≥842; Pate, Almeida, McIver, Pfeiffer, & Dowda, 2006)	10 weeks	NR	MVPA	min/day	69 (I: 39, C:30)	69 (I: 39, C:30)	63	27.87	67.67	34.13	65.31	26	55.29	31.78
5	Yoong 2019	Objective	ActiGraph GT3X+ accelerometer	hip	7 consecutive days	NR	Cliff DP, Reilly JJ, Okely AD. Methodological considerations in using accelerometers to assess habitual physical activity in children aged 0-5 years. J Sci Med Sport 2009; 12: 557–567.	3 months	Baseline: Aug and Oct 2016, Post-intervention: Nov 2016 to Jan 2017.	MVPA	min/day	76 (I: 38, C:38)	37 (I: 19, C:18)	94	25.7	105.2	26.6	93.9	27.5	94.3	26.6
								3 months	Baseline: Aug and Oct 2016, Post-intervention: Nov 2016 to Jan 2017.	Total PA	min/day	76 (I: 38, C:38)	37 (I: 19, C:18)	204.3	39.3	201.4	50.4	194	52.4	191.2	42.9
6	Hoffman 2020	Objective	ActiGraph GT9X	right hip	5 consecutive days (Monday morning to Friday afternoon)	15s	Pate algorithm (i.e., sedentary < 200 counts/15 s; light PA = 200 – 419 counts/15 s; MVPA ≥ 420 counts/15 s); (Pate, Almeida, McIver, Pfeiffer, & Dowda, 2006).	4 weeks	data were collected from Oct 2017 to May 2018.	school MVPA	min/hr	57 (I: 27, C:30)	57 (I: 27, C:30)	7.36	4.42	9.45	3.5	7.63	2.93	8.08	3.21
7	Barkin 2018	Objective	ActiGraph GT3X+ accelerometer	wrist	7 consecutive days	NR	Butte NF, Wong WW, Lee JS, Adolph AL, Puyau MR, Zakeri IF. Prediction of energy expenditure and physical activity in preschoolers. Med Sci Sports Exerc. 2014;46(6):1216-1226. doi:10.1249/MSS .0000000000000209	12 months	The 36 months Post-intervention was conducted between October 2015 and June 2017	MVPA	min/day	610 (I: 304, C:306)	462 (I: 230, C:232)	84.1	30.3	85.2	32.2	86	31.4	83.5	31.9
								24 months	The 36 months Post-intervention was conducted between October 2015 and June 2018	MVPA	min/day	610 (I: 304, C:306)	474 (I: 252, C:222)	84.1	30.3	80.9	31	86	31.4	83.3	33.1
								36 months	The 36 months Post-intervention was conducted between October 2015 and June 2019	MVPA	min/day	610 (I: 304, C:306)	482 (I: 248, C:234)	84.1	30.3	76.2	31.8	86	31.4	78.6	29.3
8	Byun 2018	Objective	ActiGraph GT3X+ accelerometer	hip	5 consecutive days (Monday to Friday)	15s	Pate algorithm (i.e., sedentary < 200 counts/15 s; light PA = 200 – 419 counts/15 s; MVPA ≥ 420 counts/15 s); (Pate, Almeida, McIver, Pfeiffer, & Dowda, 2006).	1 week		school MVPA	min/hr	93 (I: 45, C:48)	93 (I: 45, C:48)	7.6	2.1	8.6	2.36	7.7	3.4	8.3	2.35
										School Total PA	min/hr	93(I: 45, C:48)	93(I: 45, C:48)	27.4	4.9	28.4	4.57	26.8	5.4	26.4	4.56
9	Zeng 2023	Objective	ActiGraph GT3X+ accelerometer	right hip	5 days (3 weekdays and 2 weekend days) during waking hours	5s/30HZ	Pate algorithm (Sedentary: 0–799; Light: 800–1679; Moderate: 1680–3367; Vigorous: ≥ 3368 (Pate, Almeida, McIver, Pfeiffer, & Dowda, 2006)	12 weeks	The experiment conducted between October of 2015 and May of 2016.	LPA	min/day	34 (I: 18, C:16)	34 (I: 18, C:16)	163.28	20.22	152.28	33.92	163.28	20.22	161.84	43.37
										MVPA	min/day	34 (I: 18, C:16)	34 (I: 18, C:16)	94.25	16.59	94.95	24.07	94.25	16.59	90.9	21.35
NR=not reported. NA=not applicable.
EE = energy expenditure

## Sheet: Table S2b. PA outcomes-change
Table S2 Physical Activity Outcome Data from included studies.
No	Author, year	Self-report or Objective measure of PA	PA measurement tool	Measuring position	Measuring duration	Epoch length	Cut offs	Intervention duration	PA intensity	Units of measurement	Analysis smaple size		Effect of the intervention		Effect of the Control
											Baseline	Post-intervention	Mean difference	SD of the difference	Mean difference	SD of the difference
1	DelisleNystrom 2018	Objective	ActiGraph wGT3x-BT accelerometer	non-dominant wrist	7 consecutive days	NR	Chandler et al.	6 months + 6-month Post-intervention	MVPA	min/day	263 (I:133, C:130)	263 (I:133, C:130)	14.6	25.5	15.8	24.9
2	Nystrom 2017	Objective	ActiGraph wGT3x-BT accelerometer	non-dominant wrist	7 consecutive days	NR	Chandler et al.	6 months	MVPA	min/day	281(I: 143, C:138)	281(I: 143, C:138)	9.3	24.2	9.8	22.2
3	Alexandrou 2023	parent-reported	NA	NA	NA	NA	NA	6 months	MVPA	min/day	498 (I:245, C:253)	498 (I:245, C:253)	-5.14	56.79	-3.96	60.44
NR=not reported. NA=not applicable.

## Sheet: Table S3a.SED outcomes-baseline
Table S3 Sedentary behaviors (screen time and sitting) Outcome Data from included studies.
No	Author, year	Self-report or Objective measure of SED	SED measurement tool	Measuring position	Measuring duration	Epoch length	Cut offs	Intervention duration	SED related variables	Units of measurement	Analysis smaple size		Intervention group: Baseline SED		Intervention group: Post-intervention SED		Control group: Baseline SED		Control group: Post-intervention SED
											Baseline	Post-intervention	Mean	SD	Mean	SD	Mean	SD	Mean	SD
1	Andersen 2020	Objective	ActiGraph GT3X+ accelerometers	left hip	Five consecutive days (Monday morning to Friday afternoon)	15s, reintegrated to 60s	Butte et al. (2014), sedentary behaviour (sedentary time) was defined as ≤239 counts.	4 months	SED time	min/day	111 (I:64, C:47)	101 (I:60, C:41)	265	39	210	34	264	55	218	34
2	DelisleNystrom 2018	Objective	ActiGraph wGT3x-BT accelerometer	non-dominant wrist	7 consecutive days	NR	Chandler et al.	6 months + 6 months Post-intervention	SED time	min/day	263 (I:133, C:130)	263 (I:133, C:130)	480	47			479	54
3	Nystrom 2017	Objective	ActiGraph wGT3x-BT accelerometer	non-dominant wrist	7 consecutive days	NR	Chandler et al.	6 months	SED time	min/day	313 (I:155, C:158)	281(I: 143, C:138)	477	49			479	55
4	Haines 2013	self-reported	parents reported	NA	NA	NA	NA	6 months	TV time	h/day	121 (I:62, C:59)	111 (I:55, C:56)	2.45	1.46	1.64	1.04	2.46	1.64	2.2	1.85
5	Ling 2018	Objective	ActiGraph GT3X+ accelerometer	right hip	7 consecutive days	NR	sedentary (≤37 counts/15 s), light (38-419), moderate (420-841), and vigorous (≥842; Pate, Almeida, McIver, Pfeiffer, & Dowda, 2006)	10 weeks	Screen time	h/day	69 (I: 39, C:30)	69 (I: 39, C:30)	4.37	3.65	4.19	3.23	4.19	3.13	4.82	3.46
6	Downing 2018	Objective	ActiGraph	NR	7 consecutive days	NR	NR	6 weeks	Sitting time	min/day	57 (I: 30, C:27)	38 (I: 19, C:19)	126.7	(97.8 to 155.5)	106.1	(75.2 to 137)	127.3	(82.5 to 172)	118.5	(83.3 to 153.7)	95% CI
	Downing 2018	self-reported	parents reported	NA	NA	NA	NA	6 weeks	Total screen time	min/day	57 (I: 30, C:27)	38 (I: 18, C:20)	109.7	(78.2 to 141.3)	79.2	(53.2 to 105.1)	92	(68.1 to 115.9)	99.5	(69.2 to 129.8)	95% CI
7	Marsh 2020	self-reported	parents reported, questions from the New Zealand Health Survey	NA	NA	NA	NA	6 weeks	screen time	h/day	51 (I: 25, C:26)	51 (I: 25, C:26)	1.6	0.8	1.4	0.8	1.8	0.8	1.8	1
								12 weeks	screen time	h/day	51 (I: 25, C:26)	51 (I: 25, C:26)	1.6	0.8	1.5	1	1.8	0.8	1.9	1.2
8	Barkin 2018	Objective	ActiGraph GT3X+ accelerometer	wrist	7 consecutive days	NR	Butte NF, Wong WW, Lee JS, Adolph AL, Puyau MR, Zakeri IF. Prediction of energy expenditure and physical activity in preschoolers. Med Sci Sports Exerc. 2014;46(6):1216-1226. doi:10.1249/MSS .0000000000000209	12 months	screen time	h/day	610 (I: 304, C:306)	462 (I: 230, C:232)	638.1	120.2	619.9	130	634.3	119.9	618.5	131.9
								24 months	screen time	h/day	610 (I: 304, C:306)	474 (I: 252, C:222)	638.1	120.2	635.5	121.7	638.1	120.2	646.8	124.6
								36 months	screen time	h/day	610 (I: 304, C:306)	482 (I: 248, C:234)	638.1	120.2	663.6	117.5	638.1	120.2	660	120.5
9	Byun 2018	Objective	ActiGraph GT3X+ accelerometer	hip	5 consecutive days (Monday to Friday)	15s	"Pate algorithm (i.e., sedentary < 200 counts/15 s; light PA = 200 – 419 counts/15 s; MVPA ≥ 420 counts/15 s); (Pate, Almeida, McIver, Pfeiffer, & Dowda, 2006)."	1 week	SED time	min/hr	93 (I: 45, C:48)	93(I: 45, C:48)	32.6	4.9	31.6	4.57	33.6	4.56	33.2	5.3	wear time (I: 8.2 ± 1.0, C: 8.4 ± 1.0) hr/day
10	Zeng 2023	Objective	ActiGraph GT3X+ accelerometer	right hip	5 days (3 weekdays and 2 weekend days) during waking hours	5s/30HZ	Pate algorithm (Sedentary: 0–799; Light: 800–1679; Moderate: 1680–3367; Vigorous: ≥ 3368 (Pate, Almeida, McIver, Pfeiffer, & Dowda, 2006)	12 weeks	SED time	min/day	34 (I: 18, C:16)	34 (I: 18, C:16)	421.77	53.34	406.07	55.07	421.77	53.34	428.17	75.32
screen time (h per day spent using screens—eg, television, tablets, computers, or smartphones), sedentary behaviour (h per day spent sitting or lying down, excluding sleep)

## Sheet: Table S3b. SED outcomes-change
Table S3 Sedentary behaviors (screen time and sitting) Outcome Data from included studies.
No	Author, year	Self-report or Objective measure of SED	SEDmeasurement tool	Measuring position	Measuring duration	Epoch length	Cut offs	Intervention duration	SED related variables	Units of measurement	Analysis smaple size		Effect of the intervention		Effect of the Control
											Baseline	Post-intervention	Mean difference	SD of the difference	Mean difference	SD of the difference
1	DelisleNystrom 2018	Objective	ActiGraph wGT3x-BT accelerometer	non-dominant wrist	7 consecutive days	NR	Chandler et al.	6 months + 6 months Post-intervention	sedentary time	min/day	263 (I:133, C:130)	263 (I:133, C:130)	13.8	51.4	7.9	58.4	(有baseline）
2	Nystrom 2017	Objective	ActiGraph wGT3x-BT accelerometer	non-dominant wrist	7 consecutive days	NR	Chandler et al.	6 months	sedentary time	min/day	281(I: 143, C:138)	281(I: 143, C:138)	3.6	48	-1.6	55	(有baseline）
3	Alexandrou 2023	Objective	NA	NA	NA	NA	NA	6 months	screen time	min/day	499 (I: 247, C:252)	499 (I: 247, C:252)	-2.99	36.73	0.51	35.58
NR=not reported. NA=not applicable.
screen time (h per day spent using screens—eg, television, tablets, computers, or smartphones), sedentary behaviour (h per day spent sitting or lying down, excluding sleep)

## Sheet: Table S4. sleep outcomes
Table S4 Sleep Outcome Data from included studies.
No	Author, year	Sleep related variables	Units of measurement	Self-report or Objective measure of sleep	Sleep measurement tool	Analysed smaple size		intervention duration	Intervention group: Baseline PA		Intervention group: Post-intervention PA		Control group: Baseline PA		Control group: Post-intervention PA
						Baseline	Post-intervention		Mean	SD	Mean	SD	Mean	SD	Mean	SD
1	Haines 2013	Sleep duration	h/d	self-reported	parent reported	121 (I:62, C:59)	111 (I:55, C:56)	6 months	10.52	1.42	11.07	1.45	10.38	1.63	10.16	1.6
2	Yoong 2019	Sleep duration	h/d	self-reported	parent reported	76 (I: 38, C:38)	29 (I: 14, C:15)	3 months	10.1	0.9	11.2	1.3	10.9	1	10.7	1
3	Marsh 2020	Sleep duration	h/d	self-reported	parent reported, Brief Screening Questionnaire for Infant Sleep Problems (BISQ) Extended	51 (I: 25, C:26)	51 (I: 25, C:26)	6 weeks	10.6	1.1	10.9	0.7	10.7	1	10.7	1
						51 (I: 25, C:26)	51 (I: 25, C:26)	12 weeks	10.6	1.1	11	0.6	10.7	1	10.6	1.2
