# Supplementary material for: Effects of eHealth Interventions on 24-Hour Movement Behaviors Among Preschoolers: Systematic Review and Meta-Analysis
Source: J Med Internet Res. 2024 Feb 21;26:e52905. doi: 10.2196/52905 (PMC10918543; doi:10.2196/52905)
Supplement: Multimedia Appendix 16 [file jmir_v26i1e52905_app16.xlsx]

## Sheet: Sheet1
Table S5 GRADE recommendation for MVPA and sedentary behaviors using eHealth interventions among preschoolers
Certainty assessment						No of participants		Effect	Certainty, importance
No of studies, study design	Risk of bias	Inconsistency	Indirectness	Imprecision	Other considerations	Intervention	Control	g (95%CI)
Total PA	No serious	No important inconsistency	Indirectness	Imprecision	None	64	66	0.37 (0.02;0.72)	⨁⨁◯◯ , low
MVPA	No serious	No important inconsistency	Indirectness	No important imprecision	None	438	415	0.16 (0.03;0.30)	⨁⨁⨁◯ , moderate
Sedentary behaviour	No serious	No important inconsistency	Indirectness	No important imprecision	None	491	468	-0.15(-0.27;-0.02)	⨁⨁⨁◯ , moderate
Sleep	No serious	No important inconsistency	Indirectness	Imprecision	None	94	97	0.47 (0.18;0.75)	⨁⨁◯◯ , low
CI, confidence interval; RCT, randomized control trials; MVPA=moderate to vigorous physical activity; SED= Sedentary behaviour
Explanations
a. all of the studies are low risk or some concerns.
b. I2 = 0% , not downgraded for inconsistency.
c. As eHealth is not the only element in conduting intervention, with mixed other non-eHealth approaches. Hence, downgraded for indirectness.
d. As small sample size includes in the study, downgraded for imprecision.
All studies included in the meta-analysis were given an initial score of 4 for quality of evidence. This approach involved grading the evidence based on criteria for (1) inconsistency of results (downgrade if I2≥50%); (2) indirectness of results; (3) imprecision of results (downgrade applied if large CI, defined as a total interval>25% representing a quartile); (4) risk of bias (downgrade if publ…
